# Supplementary material for: Honeycomb Biosilica in Sponges: From Understanding Principles of Unique Hierarchical Organization to Assessing Biomimetic Potential
Source: Biomimetics (Basel). 2023 Jun 3;8(2):234. doi: 10.3390/biomimetics8020234 (PMC10296127; doi:10.3390/biomimetics8020234)
Supplement: Supplementary file 1 [file biomimetics-08-00234-s001.zip]

Archive with 1 entries (1 files):
- biomimetics-2415788-supplementary.pdf
